# Supplementary material for: Rapid Evaluation of Antibacterial Carbohydrates on a Microfluidic Chip Integrated with the Impedimetric Neoglycoprotein Biosensor
Source: Biosensors (Basel). 2023 Sep 18;13(9):887. doi: 10.3390/bios13090887 (PMC10526297; doi:10.3390/bios13090887)
Supplement: Supplementary file 1 [file biosensors-13-00887-s001.zip]

Archive with 1 entries (1 files):
- biosensors-2568888-supplementary.pdf
